# Supplementary material for: Prognostic factors associated with recurrence in patients undergoing surgery for hepatic cystic echinococcosis: A systematic review protocol
Source: PLoS One. 2025 Aug 6;20(8):e0329235. doi: 10.1371/journal.pone.0329235 (PMC12327627; doi:10.1371/journal.pone.0329235)
Supplement: S2 Table — (XLSX) [file pone.0329235.s002.xlsx]

## Sheet: S2 Table_Data extraction form
Domain	Item	Study 1	Study 2	Study 3	Study n…....
Article information	Title
	Author
	Year
	Country
	Objective
	Study design
	Source of information
	Number of centers
Participants	Inclusion criteria
	Exclusion criteria
	Recruitment method (sampling)
	Start recolection (year)
	Finish recolection (year)
Sample size	Sample size estimation
	Method of sample size estimation
	Required number of sample size
Population	Number of participants
	Sex
	Age (Mean / SD)
	Age_Categories
	Number of participants with complete follow-up
	Sex_Follow-up
	Age_Follow-up_Age (Mean / SD)
	Age_Follow-up_Categories
Results	Definition of recurrence
	Method of recurrence measurement
	Follow-up protocol
	Outcomes assessed without knoledge of PF
Recurrence	Number of participants who completed follow up
	Number of participants lost to follow-up
	Follow-up time
	Number of participants who experienced recurrence
Prognostic factors	Number of candidate PF
	PF characteristic (obtained from hcl, physical exam, etc)
	Definition PF
	Method of measurement PF
	Timing of measurement (pre-surgical or surgical)
	Management of PF in the analysis (categorizations, etc.)
	Comparison factor characteristic (obtained from hcl, physical examination, etc)
	Definition of the comparison factor
	Method of measuring the comparison factor
	Time of measurement of the comparison factor (pre-surgical or surgical)
	Management of comparison factors in the analysis (categorizations, etc.)
	Number of participants with PF and recurrence
	Number of participants with PF without recurrence
	Number of participants without PF or with comparison factor with recurrence
	Number of participants with no PF or with comparison factor and no recurrence
	Measure of effect
	Unadjusted effect measure size
	Precision of the unadjusted effect measure
	Adjusted effect measure size
	Precision of the adjusted effect measure
	Adjustment factors used
	Number of participants with missing data for the PF
	Number of participants with missing data for the comparison factor
Analysis	Use of multivariable model
	Multivariable modeling method
Missing data	Attrition details, number of censored observations
	Management of missing data
Interpretation and discussion	Conclusions of the results
	Comparison with other studies
Observations
