# Supplementary material for: Prognostic factors associated with recurrence in patients undergoing surgery for hepatic cystic echinococcosis: A systematic review protocol
Source: PLoS One. 2025 Aug 6;20(8):e0329235. doi: 10.1371/journal.pone.0329235 (PMC12327627; doi:10.1371/journal.pone.0329235)
Supplement: S3 Table — PF: Prognostic factor. RoB: Risk of Bias. (XLSX) [file pone.0329235.s003.xlsx]

## Sheet: S3 Table_Prompting items QUIPS
	Domain 1.	Domain 2.	Domain 3.	Domain 4.	Domain 5.	Domain 6.
	Study participation	Study attrition	Prognostic factor Measurement	Outcome Measurement	Study Confounding	Statistical Analysis and Reporting
Question	Does the study sample represent the population of interest?	Does the available follow-up data adequately represent the sample?	Are PF measured similarly in all subjects?	Is the outcome measured in all participants equally?	Were important confounding factors considered?	Is the statistical analysis adequate for recurrence?
Prompting items	Adequate participation in the study by eligible individual	Adequate response rate for study participants.	A clear definition or description of the PF is provided.	A clear definition of the outcome is provided.	All important confounders are measured.	Sufficient presentation of data to assess the adequacy of the analytic strategy.
	Description of the source population.	Description of attempts to collect information on participants who dropped out.	Method of PF measurement is adequately valid and reliable.	Method of outcome measurement used is adequately valid and reliable.	Clear definitions of the important confounders measured are provided.	Strategy for model building is appropriate and is based on a conceptual framework or model.
	Adequate description of the baseline study sample.	Reasons for loss to follow-up are provided.	Continuous variables are reported or appropriate cut points are used.	The method and setting of outcome measurement is the same for all study participants.	Measurement of all important confounders is adequately valid and reliable.	The selected statistical model is adequate for the design of the study.
	Adequate description of the sampling frame and recruitment.	Adequate description of participants lost to follow-up.	The method and setting of measurement of PF is the same for all study participants.	-	The method and setting of confounding measurement are the same for all study participants.	There is no selective reporting of results.
	Adequate description of the period and place of recruitment.	There are no important differences between participants who completed the study and those who did not.	Adequate proportion of the study sample has complete data for the PF.	-	Appropriate methods are used if imputation is used for missing confounder data.	-
	Adequate description of inclusion and exclusion criteria.	-	Appropriate methods of imputation are used for missing PF data.	-	Important potential confounders are accounted for in the study design.	-
	-	-	-	-	Important potential confounders are accounted for in the analysis.	-
Ratings
High RoB	The relationship between the PF and outcome is very likely to be different for participants and eligible nonparticipants.	The relationship between the PF and outcome is very likely to be different for completing and noncompleting participants.	The measurement of the PF is very likely to be different for different levels of the outcome of interest.	The measurement of the outcome is very likely to be different related to the baseline level of the PF.	The observed effect of the PF on the outcome is very likely to be distorted by another factor related to PF and outcome.	The reported results are very likely to be spurious or biased related to analysis or reporting.
Moderate RoB	The relationship between the PF and outcome may be different for participants and eligible nonparticipants.	The relationship between the PF and outcome may be different for completing and noncompleting participants.	The measurement of the PF may be different for different levels of the outcome of interest.	The measurement of the outcome may be different related to the baseline level of the PF.	The observed effect of the PF on outcome may be distorted by another factor related to PF and outcome.	The reported results may be spurious or biased related to analysis or reporting.
Low RoB	The relationship between the PF and outcome is unlikely to be different for participants and eligible nonparticipants.	The relationship between the PF and outcome may be different for completing and noncompleting participants.	The measurement of the PF is unlikely to be different for different levels of the outcome of interest.	The measurement of the outcome is unlikely to be different related to the baseline level of the PF.	The observed effect of the PF on outcome is unlikely to be distorted by another factor related to PF and outcome.	The reported results are unlikely to be spurious or biased related to analysis or reporting.
PF: Prognostic factor.
RoB: Risk of Bias.
